# Supplementary material for: 2-Amino-5-cyano­pyridinium chloride
Source: Acta Crystallogr Sect E Struct Rep Online. 2008 Jul 12;64(Pt 8):o1461. doi: 10.1107/S1600536808020783 (PMC2962091; doi:10.1107/S1600536808020783)
Supplement: Supplementary file 2 [file e-64-o1461-Isup2.hkl]

# 
# h,k,l, Fc-squared, Fo-squared, sigma(Fo-squared) and status flag 
# 
data_I
_shelx_title ' 2 in P2(1)/c' 
_shelx_refln_list_code          4 
_shelx_F_calc_maximum      138.74 
_exptl_crystal_F_000       320.00 
_reflns_d_resolution_high  0.7700 
 
loop_ 
 _symmetry_equiv_pos_as_xyz 
 'x, y, z' 
 '-x, y+1/2, -z+1/2' 
 '-x, -y, -z' 
 'x, -y-1/2, z-1/2' 
 
_cell_length_a     4.0937 
_cell_length_b    11.8562 
_cell_length_c    14.8425 
_cell_angle_alpha  90.000 
_cell_angle_beta   94.952 
_cell_angle_gamma  90.000 
 
_shelx_F_squared_multiplier     1.000 
 
loop_ 
 _refln_index_h 
 _refln_index_k 
 _refln_index_l 
 _refln_F_squared_calc 
 _refln_F_squared_meas 
 _refln_F_squared_sigma 
 _refln_observed_status 
   1   0   0       46.21       32.73      1.42 o 
   2   0   0      987.94      922.07     13.54 o 
   3   0   0       85.21       87.00      5.57 o 
   4   0   0       64.68       58.47      4.32 o 
   5   0   0       11.54       12.51     11.91 o 
   1   1   0      218.52      197.60      3.83 o 
   2   1   0      139.68      131.05      3.07 o 
   3   1   0       98.35       98.46      3.83 o 
   4   1   0       43.37       44.84      3.65 o 
   5   1   0        8.80        9.20      5.92 o 
   0   2   0     3077.89     2714.29     14.96 o 
   1   2   0     3509.58     3639.42     23.33 o 
   2   2   0        3.64        3.34      0.84 o 
   3   2   0        2.52        4.89      1.52 o 
   4   2   0       13.53       14.17      4.35 o 
   5   2   0        3.82       -0.36      3.74 o 
   1   3   0       38.42       37.49      0.92 o 
   2   3   0      146.31      134.58      4.28 o 
   3   3   0      126.46      121.70      3.31 o 
   4   3   0       83.65       86.21      4.38 o 
   5   3   0       14.14        8.30      4.48 o 
   0   4   0    10822.67    10669.57     89.44 o 
   1   4   0     1329.86     1266.72     10.74 o 
   2   4   0      234.71      204.39      3.40 o 
   3   4   0        1.78        3.99      1.70 o 
   4   4   0        0.38        3.70      2.19 o 
   5   4   0        7.59        8.84      4.78 o 
   1   5   0       53.08       55.41      4.15 o 
   2   5   0       73.17       68.58      1.86 o 
   3   5   0        8.37       18.52      2.95 o 
   4   5   0       14.80       17.13      3.68 o 
   5   5   0        0.00        1.18      5.12 o 
   0   6   0       88.38      124.69      3.26 o 
   1   6   0     1800.34     1862.84     21.70 o 
   2   6   0      147.60      144.72      3.92 o 
   3   6   0       11.18       15.37      3.39 o 
   4   6   0        6.55        8.25      3.90 o 
   1   7   0       18.55       17.54      1.84 o 
   2   7   0       57.27       61.46      2.99 o 
   3   7   0      140.39      146.85      6.75 o 
   4   7   0       40.16       55.65      7.43 o 
   0   8   0       14.89        2.57      2.58 o 
   1   8   0      537.73      562.35     10.02 o 
   2   8   0       14.28       17.54      2.21 o 
   3   8   0        6.49        4.12      2.95 o 
   4   8   0       11.22       14.06      4.37 o 
   1   9   0        0.09        1.12      1.63 o 
   2   9   0        0.03        4.00      1.97 o 
   3   9   0        0.54        0.24      3.65 o 
   4   9   0        0.15       -0.11      3.18 o 
   0  10   0      397.52      364.39     18.54 o 
   1  10   0       47.29       54.21      5.30 o 
   2  10   0      145.00      142.97      5.93 o 
   3  10   0       66.55       75.65      6.19 o 
   4  10   0        0.54       -1.83      3.93 o 
   1  11   0       15.32       19.44      2.71 o 
   2  11   0        8.12        8.22      3.43 o 
   3  11   0       58.11       66.14      6.47 o 
   0  12   0      134.27      107.40      9.37 o 
   1  12   0       34.27       28.85      3.33 o 
   2  12   0        3.25        2.08      5.01 o 
   3  12   0        2.31        9.26      4.35 o 
   1  13   0        3.86        6.63      3.32 o 
   2  13   0       17.53       20.87      7.11 o 
   0  14   0        0.26       -0.79      5.11 o 
   1  14   0       57.87       45.79      6.58 o 
   2  14   0       18.60       22.07      6.42 o 
   1  15   0        1.43        3.56      5.14 o 
  -5   1   1       39.40       39.02      5.25 o 
  -4   1   1       63.52       61.88      3.53 o 
  -3   1   1       65.92       64.50      2.48 o 
  -2   1   1      108.56      118.22      2.47 o 
  -1   1   1       13.75       10.83      0.86 o 
   1   1   1       34.52       24.69      0.88 o 
   2   1   1     1004.72     1025.73     11.12 o 
   3   1   1      260.95      245.07      4.84 o 
   4   1   1       83.22       86.03      4.68 o 
   5   1   1       14.60       10.06      5.10 o 
  -5   2   1        0.59       -2.05      3.17 o 
  -4   2   1       56.67       58.66      3.07 o 
  -3   2   1      530.31      510.65      8.22 o 
  -2   2   1     1686.57     1666.80     16.15 o 
  -1   2   1     4265.95     4452.48     27.40 o 
   0   2   1      254.37      274.43      5.18 o 
   1   2   1     1598.21     1623.20     13.18 o 
   2   2   1      672.39      681.02      7.51 o 
   3   2   1        1.71        3.54      1.15 o 
   4   2   1        8.67       15.40      3.04 o 
   5   2   1        0.24        3.02      4.30 o 
  -5   3   1       39.47       23.57      5.26 o 
  -4   3   1        1.87        5.07      2.27 o 
  -3   3   1       20.76       21.93      1.76 o 
  -2   3   1       21.48       19.68      1.34 o 
  -1   3   1      431.28      423.02      4.29 o 
   0   3   1        3.73        8.22      1.50 o 
   1   3   1      257.94      256.61      3.42 o 
   2   3   1      375.13      413.65      9.54 o 
   3   3   1       54.38       49.74      2.14 o 
   4   3   1       13.57       16.64      3.61 o 
   5   3   1       12.24       10.64      4.70 o 
  -5   4   1       13.78        8.93      4.72 o 
  -4   4   1        8.48       14.37      2.92 o 
  -3   4   1      190.60      192.41      5.48 o 
  -2   4   1       42.32       44.77      1.73 o 
  -1   4   1      335.72      316.52      6.48 o 
   0   4   1      111.68      107.72      1.86 o 
   1   4   1      573.50      613.94      7.24 o 
   2   4   1      273.55      284.88      4.94 o 
   3   4   1       16.84       15.09      2.01 o 
   4   4   1        2.97        0.65      2.22 o 
   5   4   1       46.16       34.56      6.66 o 
  -5   5   1        2.07       14.76      5.52 o 
  -4   5   1      239.31      245.54      9.29 o 
  -3   5   1        1.82        5.96      1.49 o 
  -2   5   1      190.83      185.14      3.47 o 
  -1   5   1       85.46       91.29      1.78 o 
   0   5   1       48.33       44.83      2.60 o 
   1   5   1      304.04      313.03      5.05 o 
   2   5   1      591.24      549.20      9.80 o 
   3   5   1      231.27      210.16      7.88 o 
   4   5   1      149.83      150.32      7.42 o 
  -4   6   1       33.23       24.33      4.12 o 
  -3   6   1      495.53      491.08     16.90 o 
  -2   6   1      225.82      202.88      3.96 o 
  -1   6   1     1112.52     1101.63     10.38 o 
   0   6   1       67.27       57.75      2.57 o 
   1   6   1       79.85       79.51      2.63 o 
   2   6   1       39.93       41.57      2.13 o 
   3   6   1        0.01       -0.40      2.06 o 
   4   6   1       39.74       43.53      4.77 o 
  -4   7   1       41.03       37.04      4.82 o 
  -3   7   1      122.46      115.89      5.93 o 
  -2   7   1       28.09       29.23      2.28 o 
  -1   7   1      131.79      115.40      3.66 o 
   0   7   1       25.39       26.01      2.30 o 
   1   7   1       96.05       99.53      3.72 o 
   2   7   1       12.61       12.97      1.81 o 
   3   7   1        7.88        5.29      2.69 o 
   4   7   1       13.13       20.04      7.03 o 
  -4   8   1       50.81       46.16      6.17 o 
  -3   8   1        5.05        7.44      3.21 o 
  -2   8   1      214.91      206.72      5.94 o 
  -1   8   1      163.28      160.37      4.46 o 
   0   8   1      439.05      445.34      6.53 o 
   1   8   1      143.55      148.50      4.25 o 
   2   8   1        5.92        7.69      3.01 o 
   3   8   1        7.11        6.54      3.09 o 
   4   8   1       34.08       26.22      4.95 o 
  -4   9   1       21.27       31.83      6.05 o 
  -3   9   1       29.22       31.88      4.38 o 
  -2   9   1       10.85       13.94      2.41 o 
  -1   9   1        0.87        5.88      1.99 o 
   0   9   1       34.27       31.42      1.87 o 
   1   9   1      264.52      260.34      6.65 o 
   2   9   1      158.10      152.14      5.20 o 
   3   9   1      115.34      112.79      7.07 o 
   4   9   1       20.27       25.90      5.35 o 
  -4  10   1        8.25        5.09      4.31 o 
  -3  10   1       48.65       52.17      5.70 o 
  -2  10   1       18.53       16.43      2.77 o 
  -1  10   1      100.06       96.58      4.47 o 
   0  10   1       46.73       44.64      2.21 o 
   1  10   1        6.89        9.40      2.42 o 
   2  10   1       39.53       40.78      4.44 o 
   3  10   1        0.47        0.42      2.91 o 
  -3  11   1       73.90       68.30      9.74 o 
  -2  11   1       13.39        9.09      2.88 o 
  -1  11   1       27.35       25.31      2.88 o 
   0  11   1       13.59       15.37      2.03 o 
   1  11   1       28.87       37.21      4.83 o 
   2  11   1       11.85       19.69      3.64 o 
   3  11   1       12.53       14.47      4.29 o 
  -3  12   1        3.53        1.87      3.56 o 
  -2  12   1       80.30       88.03      6.15 o 
  -1  12   1       87.08       93.89      4.61 o 
   0  12   1      133.89      133.06      7.13 o 
   1  12   1      116.58      105.74      6.11 o 
   2  12   1        0.56       -1.92      3.82 o 
   3  12   1        0.01       -0.74      3.27 o 
  -2  13   1        0.70       10.49      4.00 o 
  -1  13   1        0.02       -1.55      3.52 o 
   0  13   1       34.90       36.19      4.94 o 
   1  13   1       18.27       24.42      4.57 o 
   2  13   1       48.31       48.78      5.58 o 
  -2  14   1        0.04       -3.64      4.31 o 
  -1  14   1       10.17       15.13      4.43 o 
   0  14   1        0.02        1.87      3.35 o 
   1  14   1        4.09        7.93      4.64 o 
   2  14   1       16.68       17.78      6.29 o 
  -1  15   1        1.13        3.31      5.02 o 
   0  15   1       10.60       11.49      4.81 o 
   1  15   1       31.69       35.12      7.23 o 
  -5   0   2        8.53       13.05      6.54 o 
  -4   0   2      155.56      150.62      6.89 o 
  -3   0   2      102.81      108.53      4.56 o 
  -2   0   2      529.15      511.34     26.62 o 
  -1   0   2      849.76      851.71      8.95 o 
   1   0   2     4108.24     4466.36     56.11 o 
   2   0   2       46.90       50.25      2.17 o 
   3   0   2       58.37       57.10      4.60 o 
   4   0   2       41.91       54.10      6.34 o 
   5   0   2       40.23       27.64      7.11 o 
  -5   1   2       14.00       18.22      4.23 o 
  -4   1   2       42.52       44.73      2.79 o 
  -3   1   2      195.82      194.31      4.35 o 
  -2   1   2       53.27       59.76      2.14 o 
  -1   1   2      420.81      455.55      4.50 o 
   0   1   2     1303.04     1100.29     10.03 o 
   1   1   2    19249.23    18577.08    142.57 o 
   2   1   2       19.13       13.65      1.51 o 
   3   1   2      116.12      106.60      3.04 o 
   4   1   2       32.63       33.89      3.13 o 
   5   1   2        2.21        3.64      3.62 o 
  -5   2   2        0.79       -0.69      2.93 o 
  -4   2   2        0.04       -0.64      1.54 o 
  -3   2   2       47.42       52.31      2.49 o 
  -2   2   2        7.02       11.75      1.13 o 
  -1   2   2       19.53       12.85      1.32 o 
   0   2   2       99.63      117.04      1.63 o 
   1   2   2      175.80      193.40      2.88 o 
   2   2   2       74.77       79.99      2.43 o 
   3   2   2        0.82        1.12      1.06 o 
   4   2   2        2.77        8.42      2.49 o 
   5   2   2        0.49       -1.55      4.09 o 
  -5   3   2       28.42       32.10      6.10 o 
  -4   3   2       20.39       19.34      2.46 o 
  -3   3   2       12.79       19.28      2.48 o 
  -2   3   2      144.96      160.65      3.04 o 
  -1   3   2     1055.55     1059.29      9.13 o 
   0   3   2     3581.73     3726.45     23.07 o 
   1   3   2     2527.94     2605.89     20.56 o 
   2   3   2     2147.14     2129.39     23.96 o 
   3   3   2       76.29       73.27      3.32 o 
   4   3   2       22.55       24.71      2.88 o 
   5   3   2        0.29       -3.98      3.98 o 
  -5   4   2        8.43       12.55      4.84 o 
  -4   4   2       67.77       70.08      4.40 o 
  -3   4   2      277.35      294.79      5.89 o 
  -2   4   2      119.13      109.29      3.67 o 
  -1   4   2      674.22      648.89      8.39 o 
   0   4   2      162.62      151.48      2.20 o 
   1   4   2      587.47      598.00      9.25 o 
   2   4   2        1.61        1.49      1.02 o 
   3   4   2       56.25       64.01      3.11 o 
   4   4   2       31.67       37.07      4.84 o 
   5   4   2       27.94       22.67      5.94 o 
  -5   5   2        1.43        1.53      3.86 o 
  -4   5   2       49.49       47.74      3.70 o 
  -3   5   2        4.73        9.28      3.59 o 
  -2   5   2       67.43       70.88      2.32 o 
  -1   5   2        8.51       13.23      1.11 o 
   0   5   2      358.48      386.14      5.46 o 
   1   5   2     1373.95     1492.20     19.00 o 
   2   5   2       11.17       10.07      2.05 o 
   3   5   2        0.54       -0.23      1.54 o 
   4   5   2        4.56        7.30      3.82 o 
  -4   6   2       18.66       34.33     10.10 o 
  -3   6   2       45.02       41.10      2.40 o 
  -2   6   2      124.33      128.75      3.09 o 
  -1   6   2       31.71       28.73      1.34 o 
   0   6   2      112.42      125.25      2.53 o 
   1   6   2       56.29       66.87      3.07 o 
   2   6   2       17.95       28.57      4.63 o 
   3   6   2        0.39        0.49      2.17 o 
   4   6   2       14.52       22.79      4.20 o 
  -4   7   2       32.92       56.62     11.93 o 
  -3   7   2       44.61       46.54      3.07 o 
  -2   7   2       34.84       38.84      2.69 o 
  -1   7   2      361.09      338.03      5.14 o 
   0   7   2     1701.89     1800.71     18.20 o 
   1   7   2      140.00      122.52      3.52 o 
   2   7   2      862.05      862.80     17.87 o 
   3   7   2       67.53       54.71      6.27 o 
   4   7   2       11.69       19.31      4.39 o 
  -4   8   2       29.17       56.01     19.33 o 
  -3   8   2      123.44      135.30      6.48 o 
  -2   8   2       51.04       52.58      4.68 o 
  -1   8   2      129.49      124.69      2.98 o 
   0   8   2       73.30       68.85      2.28 o 
   1   8   2        1.26        4.27      1.65 o 
   2   8   2       12.33       17.09      4.99 o 
   3   8   2       14.73       18.19      3.49 o 
   4   8   2       12.64       14.63      4.54 o 
  -4   9   2       17.47       20.32      6.84 o 
  -3   9   2      135.13      136.20      6.82 o 
  -2   9   2      275.23      271.99      7.46 o 
  -1   9   2       17.29       21.19      2.68 o 
   0   9   2       16.57       16.72      1.54 o 
   1   9   2      118.10      112.92      4.79 o 
   2   9   2       33.56       32.15      3.55 o 
   3   9   2       45.61       45.90      5.07 o 
   4   9   2        1.31        1.82      3.83 o 
  -4  10   2       23.64       35.78      9.21 o 
  -3  10   2       15.63       20.35      4.26 o 
  -2  10   2      259.68      267.65      7.82 o 
  -1  10   2       51.21       52.76      3.48 o 
   0  10   2       29.88       32.95      2.51 o 
   1  10   2       10.06       10.82      2.36 o 
   2  10   2       24.56       22.93      3.63 o 
   3  10   2        0.05        3.80      3.47 o 
  -3  11   2       11.12        6.12      3.80 o 
  -2  11   2       62.21       63.39      4.92 o 
  -1  11   2       57.18       59.61      4.66 o 
   0  11   2       22.99       26.80      3.44 o 
   1  11   2      278.88      253.70      7.57 o 
   2  11   2        3.55       18.60      5.44 o 
   3  11   2       41.23       41.83      5.65 o 
  -3  12   2        0.26       -2.15      3.74 o 
  -2  12   2       39.07       37.57      5.01 o 
  -1  12   2        0.17        0.48      2.68 o 
   0  12   2        1.28        3.54      3.42 o 
   1  12   2       11.83        8.64      2.74 o 
   2  12   2        1.36        4.71      3.39 o 
   3  12   2        0.53       10.33      8.59 o 
  -2  13   2       24.40       31.17      4.68 o 
  -1  13   2        2.85        2.10      3.05 o 
   0  13   2      123.95      126.55      8.38 o 
   1  13   2        3.95        4.90      3.32 o 
   2  13   2       32.08       30.35      5.10 o 
  -2  14   2       44.98       43.85      7.51 o 
  -1  14   2       38.10       48.61      8.31 o 
   0  14   2       15.78       20.62      5.80 o 
   1  14   2        0.48       -0.18      3.81 o 
   2  14   2        6.43        2.38      4.86 o 
  -1  15   2        1.94       -0.95      5.08 o 
   0  15   2        4.66        9.13      4.42 o 
   1  15   2        5.44       21.81      7.56 o 
  -5   1   3        4.03       -0.82      4.81 o 
  -4   1   3        0.03        4.15      2.04 o 
  -3   1   3        5.50        5.11      1.42 o 
  -2   1   3     1082.74     1058.01     12.76 o 
  -1   1   3     3414.08     3522.48     21.40 o 
   0   1   3     2102.70     2230.19     13.34 o 
   1   1   3     1640.57     1612.44     11.07 o 
   2   1   3      374.60      384.81      8.40 o 
   3   1   3      163.33      158.31      5.34 o 
   4   1   3        0.77        0.37      1.67 o 
   5   1   3        0.73       -0.62      3.20 o 
  -5   2   3       28.68       27.75      4.49 o 
  -4   2   3      167.36      162.91      6.26 o 
  -3   2   3      488.84      490.00      8.17 o 
  -2   2   3      836.56      811.35      9.29 o 
  -1   2   3      811.54      876.81      7.55 o 
   0   2   3      245.36      288.84      3.53 o 
   1   2   3      100.73       88.13      2.36 o 
   2   2   3       23.79       20.62      1.72 o 
   3   2   3      267.57      256.40      7.65 o 
   4   2   3       78.63       86.98      4.58 o 
   5   2   3       20.08       28.61      6.58 o 
  -5   3   3        2.76        0.85      4.45 o 
  -4   3   3        8.29        9.17      2.20 o 
  -3   3   3        1.37        2.50      1.43 o 
  -2   3   3      107.69      107.28      2.66 o 
  -1   3   3     1750.19     1752.48     14.59 o 
   0   3   3      511.53      549.60      5.22 o 
   1   3   3     1239.44     1222.78     14.08 o 
   2   3   3     1156.41     1218.69     19.56 o 
   3   3   3      375.38      368.78      8.19 o 
   4   3   3        0.05       -2.19      2.19 o 
   5   3   3        2.32       -5.08      5.91 o 
  -5   4   3        4.33        4.67      6.65 o 
  -4   4   3        2.05        3.04      2.14 o 
  -3   4   3      106.98       98.89      3.66 o 
  -2   4   3       90.35       81.84      2.40 o 
  -1   4   3      466.05      471.68      5.77 o 
   0   4   3      500.06      540.60      5.62 o 
   1   4   3       37.43       39.08      2.34 o 
   2   4   3       82.61       76.45      4.12 o 
   3   4   3       27.30       27.43      2.38 o 
   4   4   3       25.45       22.89      3.82 o 
  -5   5   3        1.00       -2.57      5.58 o 
  -4   5   3       43.53       44.00      3.48 o 
  -3   5   3       56.55       60.94      3.10 o 
  -2   5   3     1227.46     1248.11     14.70 o 
  -1   5   3      905.47      930.53     10.21 o 
   0   5   3     1816.78     1772.41     15.80 o 
   1   5   3      164.95      138.54      4.65 o 
   2   5   3      485.09      532.75     12.74 o 
   3   5   3        8.07       10.32      4.06 o 
   4   5   3        7.39        6.91      3.41 o 
  -4   6   3       24.33       28.44      4.13 o 
  -3   6   3      320.94      315.16      6.55 o 
  -2   6   3       40.60       37.53      2.13 o 
  -1   6   3       88.65       83.07      2.29 o 
   0   6   3       13.55       18.27      1.25 o 
   1   6   3       31.44       31.77      1.75 o 
   2   6   3       26.02       27.55      3.00 o 
   3   6   3       82.84       79.54      5.28 o 
   4   6   3       26.94       29.82      5.01 o 
  -4   7   3       18.47       22.60      4.13 o 
  -3   7   3      283.06      288.51      7.68 o 
  -2   7   3      116.90      120.22      4.26 o 
  -1   7   3       25.68       25.68      1.71 o 
   0   7   3       70.84       76.04      2.41 o 
   1   7   3        0.89        5.09      1.34 o 
   2   7   3       26.94       32.54      3.64 o 
   3   7   3        1.67       -2.78      2.80 o 
   4   7   3        6.11        9.16      4.04 o 
  -4   8   3       41.67       42.25      7.03 o 
  -3   8   3       16.84       16.10      2.68 o 
  -2   8   3      273.71      271.42      7.57 o 
  -1   8   3      129.31      124.12      3.22 o 
   0   8   3      144.47      139.56      3.30 o 
   1   8   3        9.49       14.38      3.64 o 
   2   8   3       83.31       88.79      7.17 o 
   3   8   3       33.72       34.45      4.09 o 
   4   8   3       38.32       35.39      5.10 o 
  -4   9   3        1.12        1.49      3.49 o 
  -3   9   3        8.39       20.07      3.90 o 
  -2   9   3       84.18       87.54      4.38 o 
  -1   9   3      228.59      219.73      7.39 o 
   0   9   3      351.65      340.31      6.15 o 
   1   9   3      244.33      238.10      8.22 o 
   2   9   3      128.35      134.42      6.39 o 
   3   9   3       24.74       30.09      4.19 o 
   4   9   3        0.51       -1.78      3.94 o 
  -4  10   3        6.00        7.16      6.10 o 
  -3  10   3        9.39       15.93      3.97 o 
  -2  10   3        2.51        0.05      2.81 o 
  -1  10   3       19.22       22.18      2.65 o 
   0  10   3        0.00        4.35      3.62 o 
   1  10   3        0.87        7.33      3.01 o 
   2  10   3       11.93       14.07      3.58 o 
   3  10   3        2.85        5.51      3.60 o 
  -3  11   3      148.56      134.25      8.15 o 
  -2  11   3       21.01       24.60      3.38 o 
  -1  11   3        6.11       11.32      2.54 o 
   0  11   3       12.39       18.43      2.39 o 
   1  11   3       14.32       21.85      3.16 o 
   2  11   3       41.93       41.76      4.95 o 
   3  11   3        0.17        1.98      3.12 o 
  -3  12   3        9.81        8.20      4.23 o 
  -2  12   3       58.59       63.35      4.76 o 
  -1  12   3       30.53       27.35      3.15 o 
   0  12   3       12.21       17.27      6.62 o 
   1  12   3        6.26        7.04      2.51 o 
   2  12   3       12.25       13.43      5.44 o 
   3  12   3       22.54       21.54      5.11 o 
  -2  13   3        2.43        4.76      3.75 o 
  -1  13   3       24.03       25.72      4.39 o 
   0  13   3       56.35       63.94      6.86 o 
   1  13   3       72.43       69.38      5.98 o 
   2  13   3        8.37        3.55      4.73 o 
  -2  14   3        1.12       -0.07      4.12 o 
  -1  14   3       15.40       22.29      4.89 o 
   0  14   3        0.59       -3.68      3.68 o 
   1  14   3        0.49        3.38      4.04 o 
   0  15   3       14.45       19.41      6.32 o 
  -4   0   4      182.43      185.45      7.58 o 
  -3   0   4        0.17       -1.02      1.82 o 
  -2   0   4      418.61      395.36      8.23 o 
  -1   0   4       22.23       17.53      1.14 o 
   0   0   4      262.16      296.71      4.15 o 
   1   0   4       42.00       41.76      1.72 o 
   2   0   4     3177.47     3397.97     41.99 o 
   3   0   4      335.43      320.72     14.40 o 
   4   0   4       39.30       51.72     15.12 o 
   5   0   4       23.25       24.98     21.05 o 
  -5   1   4        0.03        3.06      4.99 o 
  -4   1   4        7.07        9.25      2.07 o 
  -3   1   4      322.56      318.85      6.46 o 
  -2   1   4        2.66        5.06      2.58 o 
  -1   1   4      644.80      658.33      6.34 o 
   0   1   4       27.56       35.91      1.74 o 
   1   1   4        2.88        2.14      0.80 o 
   2   1   4      836.81      871.63      9.31 o 
   3   1   4        7.99        7.54      1.24 o 
   4   1   4        8.97       13.29      3.81 o 
   5   1   4        0.30        3.28      4.53 o 
  -5   2   4        0.58        1.81      5.59 o 
  -4   2   4        9.05        9.88      2.86 o 
  -3   2   4      173.59      169.80      4.25 o 
  -2   2   4      137.27      156.79      3.00 o 
  -1   2   4      433.56      476.91      4.74 o 
   0   2   4      432.51      465.02      4.60 o 
   1   2   4      809.29      819.67     10.24 o 
   2   2   4       56.30       55.66      2.35 o 
   3   2   4       82.69       76.02      3.44 o 
   4   2   4        2.38        1.70      3.12 o 
   5   2   4        0.00       -3.73      4.51 o 
  -5   3   4        1.23       10.78      6.87 o 
  -4   3   4       12.12       16.02      2.33 o 
  -3   3   4       65.52       61.96      2.70 o 
  -2   3   4     1056.14     1135.21     12.73 o 
  -1   3   4       46.95       71.55      2.04 o 
   0   3   4      998.70      982.65      8.84 o 
   1   3   4      284.74      275.32      4.41 o 
   2   3   4      114.81      112.88      3.13 o 
   3   3   4       79.45       69.35      3.42 o 
   4   3   4        6.06       11.83      3.82 o 
  -5   4   4       24.71       14.56     11.21 o 
  -4   4   4       86.70       84.92      3.88 o 
  -3   4   4       57.77       55.60      2.77 o 
  -2   4   4       77.18       92.07      2.51 o 
  -1   4   4      471.39      503.92      6.10 o 
   0   4   4      230.02      234.59      5.93 o 
   1   4   4      319.83      307.40      4.42 o 
   2   4   4      583.80      588.61     10.14 o 
   3   4   4      427.43      411.34      9.45 o 
   4   4   4       11.44       20.28      4.83 o 
  -4   5   4        5.20        2.97      2.30 o 
  -3   5   4       49.37       55.45      3.44 o 
  -2   5   4      238.37      263.29      4.88 o 
  -1   5   4        6.73       12.93      1.30 o 
   0   5   4       48.34       48.90      1.59 o 
   1   5   4        6.46        9.83      0.79 o 
   2   5   4      149.59      139.83      3.62 o 
   3   5   4       16.69       18.85      2.24 o 
   4   5   4        7.55        5.09      3.17 o 
  -4   6   4       36.97       37.14      5.67 o 
  -3   6   4      234.79      213.93      5.26 o 
  -2   6   4       20.91       24.46      1.88 o 
  -1   6   4        8.65       12.17      1.36 o 
   0   6   4      354.70      349.99      5.13 o 
   1   6   4      758.51      780.37     10.90 o 
   2   6   4       43.48       43.34      3.69 o 
   3   6   4       65.79       69.05      4.83 o 
   4   6   4       29.95       33.06      4.87 o 
  -4   7   4        5.44       11.24      4.85 o 
  -3   7   4       51.89       47.28      3.29 o 
  -2   7   4      660.20      669.84     10.40 o 
  -1   7   4      105.97       95.65      2.96 o 
   0   7   4      560.51      549.89      7.86 o 
   1   7   4      259.20      255.68      6.10 o 
   2   7   4        3.79        4.78      2.72 o 
   3   7   4       27.35       27.74      3.91 o 
   4   7   4        1.64        1.21      3.11 o 
  -4   8   4        9.22       11.94      3.85 o 
  -3   8   4       38.05       45.92      3.99 o 
  -2   8   4      286.23      289.59      9.32 o 
  -1   8   4      401.98      396.42      6.91 o 
   0   8   4       45.80       43.85      2.14 o 
   1   8   4       98.53       93.92      3.61 o 
   2   8   4        8.05        3.68      2.71 o 
   3   8   4      123.94      125.37      7.17 o 
   4   8   4        1.39        0.25      3.14 o 
  -4   9   4        0.30        3.84      4.08 o 
  -3   9   4        1.62        3.93      3.65 o 
  -2   9   4      238.67      238.58      7.12 o 
  -1   9   4      340.33      325.81      6.49 o 
   0   9   4        6.71        9.64      2.79 o 
   1   9   4        5.34        8.43      2.98 o 
   2   9   4       11.36       15.03      2.99 o 
   3   9   4       43.75       39.66      5.09 o 
   4   9   4        2.88        2.55      4.02 o 
  -3  10   4       24.71       25.11      4.99 o 
  -2  10   4      323.73      309.48      8.99 o 
  -1  10   4      202.77      197.09      5.98 o 
   0  10   4       20.90       22.41      2.68 o 
   1  10   4       93.45      101.40      4.31 o 
   2  10   4      191.74      165.01      7.76 o 
   3  10   4        2.54        9.78      4.53 o 
  -3  11   4       87.85       74.35     12.71 o 
  -2  11   4       12.48       19.85      3.35 o 
  -1  11   4      463.57      443.17     15.39 o 
   0  11   4       80.66       84.26      4.42 o 
   1  11   4       21.67       25.15      2.96 o 
   2  11   4       39.31       42.22      4.80 o 
   3  11   4        4.43        4.76      3.70 o 
  -3  12   4        4.72        5.68      4.12 o 
  -2  12   4        0.78        3.23      2.50 o 
  -1  12   4        0.66       -0.27      2.33 o 
   0  12   4        0.02       -2.46      2.83 o 
   1  12   4        4.93        6.08      3.30 o 
   2  12   4       19.16       13.45      3.96 o 
   3  12   4        0.25        0.72      3.08 o 
  -2  13   4        2.59        2.76      4.39 o 
  -1  13   4       41.12       46.99      5.24 o 
   0  13   4       26.56       25.56      4.64 o 
   1  13   4       28.80       36.39      4.70 o 
   2  13   4        0.01        0.65      3.21 o 
  -2  14   4       37.31       36.92     13.03 o 
  -1  14   4       27.92       28.44      5.20 o 
   0  14   4        1.41       -1.25      3.41 o 
   1  14   4       37.30       48.72     10.96 o 
   0  15   4       15.28        9.74      7.59 o 
  -5   1   5        4.76        7.05      4.16 o 
  -4   1   5       36.76       41.30      3.26 o 
  -3   1   5      218.47      208.57      4.62 o 
  -2   1   5      643.77      638.65      7.37 o 
  -1   1   5     1878.79     1906.24     15.72 o 
   0   1   5     1927.40     1923.80     14.78 o 
   1   1   5      387.75      411.04      4.76 o 
   2   1   5       16.22       15.09      2.03 o 
   3   1   5       47.05       47.00      3.09 o 
   4   1   5       21.29       20.64      3.94 o 
  -5   2   5       11.43       11.90      5.05 o 
  -4   2   5       77.57       72.87      4.26 o 
  -3   2   5        0.03        0.31      1.63 o 
  -2   2   5       86.28      101.20      4.01 o 
  -1   2   5      713.79      703.66      6.28 o 
   0   2   5     4933.97     4855.95     33.78 o 
   1   2   5      846.81      824.63      7.93 o 
   2   2   5     1509.35     1529.10     19.83 o 
   3   2   5      112.83      101.31      5.43 o 
   4   2   5      119.53      111.16      6.40 o 
  -5   3   5        4.42        3.83      5.15 o 
  -4   3   5       11.37       10.03      2.46 o 
  -3   3   5       79.63       81.49      3.00 o 
  -2   3   5      131.60      128.10      2.84 o 
  -1   3   5      311.94      339.79      4.54 o 
   0   3   5      266.58      273.09      4.76 o 
   1   3   5        9.68       10.16      1.54 o 
   2   3   5        2.98        6.37      1.58 o 
   3   3   5       38.93       45.91      3.18 o 
   4   3   5        1.32        0.03      1.96 o 
  -5   4   5       76.98       89.21     15.21 o 
  -4   4   5        0.87        3.46      2.17 o 
  -3   4   5       16.83       15.55      1.83 o 
  -2   4   5       10.13        9.04      2.38 o 
  -1   4   5      258.83      256.16      3.99 o 
   0   4   5      106.03      114.01      2.41 o 
   1   4   5      101.40       98.21      3.24 o 
   2   4   5       51.65       59.96      2.55 o 
   3   4   5      425.38      400.82      9.33 o 
   4   4   5       39.38       41.02      4.64 o 
  -4   5   5       66.85       65.25      3.66 o 
  -3   5   5      202.69      199.77      5.02 o 
  -2   5   5      574.56      570.20      8.49 o 
  -1   5   5      924.58      886.54     10.56 o 
   0   5   5      988.46     1005.90     12.45 o 
   1   5   5      324.07      326.26      4.52 o 
   2   5   5        3.47        5.40      2.32 o 
   3   5   5        5.51        0.71      3.37 o 
   4   5   5       43.62       47.20      4.95 o 
  -4   6   5        6.42        2.84      3.64 o 
  -3   6   5       20.91       27.05      3.24 o 
  -2   6   5      290.41      304.33      6.01 o 
  -1   6   5      180.39      192.86      4.04 o 
   0   6   5     1119.27     1147.86     19.02 o 
   1   6   5      388.29      362.20      6.32 o 
   2   6   5      123.98      128.32      7.62 o 
   3   6   5       80.08       90.99      5.91 o 
   4   6   5        1.75       -2.84      2.84 o 
  -4   7   5        2.82        5.27      3.67 o 
  -3   7   5        0.25        1.01      1.47 o 
  -2   7   5        0.25        1.36      1.66 o 
  -1   7   5       54.82       60.06      2.71 o 
   0   7   5        0.22        2.86      1.64 o 
   1   7   5       27.60       31.13      3.13 o 
   2   7   5        2.89       10.32      3.24 o 
   3   7   5        0.13        2.27      2.76 o 
   4   7   5        1.39       -3.70      3.70 o 
  -4   8   5        6.43       14.41      4.49 o 
  -3   8   5       10.97        9.77      2.59 o 
  -2   8   5      194.61      188.72      4.84 o 
  -1   8   5       72.42       68.30      3.16 o 
   0   8   5       26.46       29.02      1.94 o 
   1   8   5      128.92      121.86      4.33 o 
   2   8   5       50.89       54.05      4.97 o 
   3   8   5       56.75       72.70      9.29 o 
   4   8   5       15.07       21.88      4.81 o 
  -4   9   5       38.83       42.75      6.61 o 
  -3   9   5      151.22      150.03      6.21 o 
  -2   9   5       77.25       82.34      4.52 o 
  -1   9   5      314.54      319.89      7.49 o 
   0   9   5       29.39       30.34      2.83 o 
   1   9   5       72.91       73.63      5.36 o 
   2   9   5        4.21       11.53      6.09 o 
   3   9   5        8.84       16.69      4.19 o 
  -3  10   5        6.93       12.81      3.68 o 
  -2  10   5       56.90       58.10      4.09 o 
  -1  10   5        5.81       13.09      2.70 o 
   0  10   5      136.32      135.84      5.15 o 
   1  10   5       22.91       22.93      3.77 o 
   2  10   5       29.99       39.24      4.46 o 
   3  10   5        5.00        9.88      5.01 o 
  -3  11   5        2.40        4.06      5.06 o 
  -2  11   5       71.86       82.38      4.98 o 
  -1  11   5       19.95       29.27      3.21 o 
   0  11   5       58.20       61.11      5.58 o 
   1  11   5        7.12       12.68      3.55 o 
   2  11   5        0.08        0.86      2.93 o 
   3  11   5        0.15        3.08      6.12 o 
  -3  12   5       26.76       32.30      6.32 o 
  -2  12   5      110.66       99.55      5.76 o 
  -1  12   5       12.56       17.42      4.04 o 
   0  12   5        0.16       -2.19      2.19 o 
   1  12   5       90.00       87.55      6.06 o 
   2  12   5       44.70       55.54      7.85 o 
  -2  13   5       14.74       18.52      5.58 o 
  -1  13   5       13.90       23.59      4.75 o 
   0  13   5        0.03        7.78      4.44 o 
   1  13   5        4.79        1.94      3.24 o 
   2  13   5        0.88        7.21      3.85 o 
  -1  14   5        0.60       -1.03      3.50 o 
   0  14   5        0.92        6.22      4.63 o 
   1  14   5        0.11        0.26      3.70 o 
  -5   0   6        9.54       11.04      8.86 o 
  -4   0   6       66.14       61.12      4.60 o 
  -3   0   6       48.15       46.07      2.94 o 
  -2   0   6      680.58      696.79     12.93 o 
  -1   0   6      312.01      285.02      8.03 o 
   0   0   6     1438.65     1391.58     16.92 o 
   1   0   6        9.27       14.70      1.50 o 
   2   0   6      206.96      189.41      5.98 o 
   3   0   6      192.13      176.00     12.42 o 
   4   0   6       69.52       62.54      7.65 o 
  -5   1   6       21.82       24.53      5.52 o 
  -4   1   6      150.68      154.51      5.84 o 
  -3   1   6      178.67      180.15      4.24 o 
  -2   1   6       47.22       42.31      1.63 o 
  -1   1   6      292.49      289.59      4.52 o 
   0   1   6       70.58       85.94      2.49 o 
   1   1   6        2.84        2.76      1.09 o 
   2   1   6       16.57       15.20      1.21 o 
   3   1   6      106.78      108.66      4.08 o 
   4   1   6       28.57       30.64      4.40 o 
  -5   2   6        3.53        4.52      4.45 o 
  -4   2   6       11.07        9.62      2.68 o 
  -3   2   6        4.41        7.79      1.43 o 
  -2   2   6      129.11      135.39      3.91 o 
  -1   2   6      654.78      740.03      6.55 o 
   0   2   6      591.44      633.86      6.79 o 
   1   2   6      313.21      323.54      4.42 o 
   2   2   6       31.49       29.46      2.22 o 
   3   2   6        2.22        2.53      1.65 o 
   4   2   6        0.11        1.50      2.90 o 
  -5   3   6       43.35       43.04     12.43 o 
  -4   3   6      133.79      122.62      7.97 o 
  -3   3   6      339.29      327.02      6.33 o 
  -2   3   6      867.58      877.26     11.47 o 
  -1   3   6        1.34       10.08      2.19 o 
   0   3   6      308.92      342.43      4.68 o 
   1   3   6      121.37      126.53      3.14 o 
   2   3   6      257.12      240.71      6.69 o 
   3   3   6       67.80       72.66      3.64 o 
   4   3   6       70.76       64.95      4.98 o 
  -4   4   6        4.81        8.16      2.69 o 
  -3   4   6       26.91       25.18      1.96 o 
  -2   4   6       78.75       72.71      2.49 o 
  -1   4   6     2517.31     2730.78     25.45 o 
   0   4   6        1.47        9.52      1.33 o 
   1   4   6      266.40      257.39      3.88 o 
   2   4   6      128.49      129.56      6.39 o 
   3   4   6       46.60       48.59      3.13 o 
   4   4   6       59.22       50.36      4.86 o 
  -4   5   6       16.45       17.72      4.84 o 
  -3   5   6        0.63        2.82      1.72 o 
  -2   5   6        0.41        0.49      1.03 o 
  -1   5   6       87.40       89.63      2.72 o 
   0   5   6       36.72       42.14      2.10 o 
   1   5   6       14.57       13.03      1.05 o 
   2   5   6        4.35        3.91      3.06 o 
   3   5   6        0.28       -0.28      2.62 o 
   4   5   6       11.35       11.26      3.74 o 
  -4   6   6        1.07       -0.60      2.96 o 
  -3   6   6        6.66        5.46      1.86 o 
  -2   6   6        8.30        6.74      2.04 o 
  -1   6   6       53.62       48.38      2.28 o 
   0   6   6       22.40       23.43      2.26 o 
   1   6   6      307.76      298.37      6.52 o 
   2   6   6      105.95       98.72      6.49 o 
   3   6   6        4.80        9.24      3.29 o 
   4   6   6        0.58       -1.66      3.36 o 
  -4   7   6       49.74       44.09     10.87 o 
  -3   7   6      153.42      142.49      4.54 o 
  -2   7   6      417.04      409.87      8.59 o 
  -1   7   6       12.90       17.03      1.88 o 
   0   7   6      171.19      165.88      3.80 o 
   1   7   6       29.50       25.70      3.30 o 
   2   7   6      133.41      131.49      7.25 o 
   3   7   6       47.70       51.10      6.26 o 
   4   7   6       27.86       37.64      5.41 o 
  -4   8   6        1.31        2.22      6.84 o 
  -3   8   6        9.52       11.59      2.99 o 
  -2   8   6        1.09        2.52      2.50 o 
  -1   8   6     1609.94     1642.23     21.77 o 
   0   8   6       75.23       74.77      2.81 o 
   1   8   6      224.35      227.13      7.62 o 
   2   8   6       44.38       46.66      5.92 o 
   3   8   6        0.01        5.11      3.27 o 
   4   8   6       23.81       12.76      4.80 o 
  -4   9   6        8.22        5.87      5.77 o 
  -3   9   6       19.56       20.09      3.19 o 
  -2   9   6        1.64        0.67      1.72 o 
  -1   9   6      373.96      360.28      7.52 o 
   0   9   6      107.83      106.67      3.54 o 
   1   9   6        2.99        3.77      1.64 o 
   2   9   6        3.76        8.01      3.22 o 
   3   9   6       17.43       18.08      5.81 o 
  -3  10   6        0.56       -2.42      2.59 o 
  -2  10   6      104.95       93.77      4.74 o 
  -1  10   6      153.45      135.82      9.04 o 
   0  10   6      790.69      779.90     15.60 o 
   1  10   6       66.21       73.88      6.92 o 
   2  10   6       34.80       30.22      4.53 o 
   3  10   6       41.84       38.44      5.27 o 
  -3  11   6       12.87       10.39      4.78 o 
  -2  11   6       17.83       26.88      4.10 o 
  -1  11   6      128.82      115.98      5.24 o 
   0  11   6        1.29       -0.96      2.13 o 
   1  11   6        2.76       -0.24      3.37 o 
   2  11   6       11.87       10.58      4.84 o 
   3  11   6       27.21       24.23      5.43 o 
  -3  12   6        2.67       -0.89      3.58 o 
  -2  12   6       34.42       38.88      4.42 o 
  -1  12   6       19.28       27.40      4.55 o 
   0  12   6       36.01       31.67      3.60 o 
   1  12   6        0.43       -0.34      3.02 o 
   2  12   6        0.10       -1.46      4.38 o 
  -2  13   6       18.08       27.32      5.24 o 
  -1  13   6       36.74       37.82      5.29 o 
   0  13   6        0.09        0.35      3.40 o 
   1  13   6        5.27        4.55      3.51 o 
   2  13   6        4.60        6.35      4.01 o 
  -1  14   6        0.94        3.07      3.76 o 
   0  14   6      128.66      149.92     11.27 o 
   1  14   6       50.75       56.10      8.10 o 
  -5   1   7       69.77       66.31      7.56 o 
  -4   1   7        0.93        0.11      2.40 o 
  -3   1   7       94.19       92.30      3.52 o 
  -2   1   7        1.80        3.21      2.33 o 
  -1   1   7       27.57       23.59      2.77 o 
   0   1   7        4.69        2.13      1.17 o 
   1   1   7      659.74      646.21     10.23 o 
   2   1   7      156.26      145.66      4.71 o 
   3   1   7      158.12      151.53      9.44 o 
   4   1   7        0.41        0.19      2.60 o 
  -5   2   7       10.44       11.12      5.15 o 
  -4   2   7       69.87       74.36      5.33 o 
  -3   2   7       52.67       58.89      4.71 o 
  -2   2   7      502.39      460.60     12.16 o 
  -1   2   7      733.05      688.62     22.52 o 
   0   2   7     1426.96     1451.61     14.05 o 
   1   2   7     1520.96     1499.07     15.39 o 
   2   2   7      264.16      264.62      6.25 o 
   3   2   7       60.33       51.34      3.76 o 
   4   2   7       26.54       30.05      5.06 o 
  -4   3   7       98.11      101.73      6.26 o 
  -3   3   7       65.12       63.55      3.29 o 
  -2   3   7       10.56       10.76      1.57 o 
  -1   3   7      168.88      161.57      2.78 o 
   0   3   7        1.18        3.43      1.10 o 
   1   3   7      192.05      200.18      3.61 o 
   2   3   7       75.34       69.76      3.27 o 
   3   3   7      163.02      166.62      7.93 o 
   4   3   7       29.22       24.71      6.87 o 
  -4   4   7       23.91       32.06      5.06 o 
  -3   4   7       23.08       22.95      2.04 o 
  -2   4   7       70.12       63.40      2.52 o 
  -1   4   7      312.54      289.74      4.62 o 
   0   4   7      209.51      197.56      3.67 o 
   1   4   7      289.24      286.63      4.64 o 
   2   4   7       26.32       27.72      3.72 o 
   3   4   7        1.19        4.38      2.19 o 
   4   4   7       12.98        8.57      4.46 o 
  -4   5   7      145.86      142.68      7.77 o 
  -3   5   7       24.85       23.51      2.03 o 
  -2   5   7        7.41        5.18      1.53 o 
  -1   5   7        1.02        5.39      1.73 o 
   0   5   7        0.16        1.60      1.45 o 
   1   5   7      770.37      767.66      9.65 o 
   2   5   7       95.17       86.60      5.45 o 
   3   5   7       25.54       36.37      4.37 o 
   4   5   7       96.69       85.12      7.56 o 
  -4   6   7       14.40       19.45      7.76 o 
  -3   6   7      106.64      107.19      4.01 o 
  -2   6   7      187.44      193.29      6.36 o 
  -1   6   7      240.99      238.14      5.03 o 
   0   6   7       65.18       58.27      2.46 o 
   1   6   7      601.74      586.67      8.38 o 
   2   6   7       26.99       28.69      3.47 o 
   3   6   7        6.11        6.13      3.20 o 
   4   6   7        1.56        2.09      4.29 o 
  -4   7   7        6.53        0.94      3.22 o 
  -3   7   7        3.33        3.39      1.96 o 
  -2   7   7        0.18       -0.27      1.32 o 
  -1   7   7      134.23      132.59      3.96 o 
   0   7   7      150.49      143.95      4.68 o 
   1   7   7      198.24      194.84      7.05 o 
   2   7   7        0.82        4.43      2.77 o 
   3   7   7        1.38       -1.76      3.49 o 
   4   7   7        1.57        0.99      3.97 o 
  -4   8   7        1.33        2.26      6.82 o 
  -3   8   7       17.49       22.03      3.86 o 
  -2   8   7      177.27      171.94      4.97 o 
  -1   8   7      183.40      186.25      4.96 o 
   0   8   7      569.44      547.01     11.87 o 
   1   8   7       17.53       21.51      2.39 o 
   2   8   7       63.66       56.80      4.45 o 
   3   8   7        2.34        6.88      3.39 o 
  -4   9   7       26.89        7.44      7.10 o 
  -3   9   7       43.04       40.51      8.22 o 
  -2   9   7       27.24       26.44      2.58 o 
  -1   9   7        0.18       -0.64      1.46 o 
   0   9   7       16.77       14.12      2.53 o 
   1   9   7      103.94      100.91      6.60 o 
   2   9   7       56.44       57.88      4.94 o 
   3   9   7       27.85       35.19      5.19 o 
  -3  10   7       29.93       30.53      5.03 o 
  -2  10   7       80.17       77.21      4.63 o 
  -1  10   7        1.47        0.99      1.57 o 
   0  10   7       12.83       13.28      2.77 o 
   1  10   7        5.77       -1.16      2.69 o 
   2  10   7        2.50       -2.02      4.53 o 
   3  10   7        2.04       -1.49      3.56 o 
  -3  11   7        6.19        4.51      4.39 o 
  -2  11   7       12.72       10.72      3.12 o 
  -1  11   7       18.99       21.10      3.15 o 
   0  11   7       85.51       84.15      4.79 o 
   1  11   7       61.98       57.99      5.04 o 
   2  11   7       20.71       18.92      4.38 o 
   3  11   7        3.18        3.91      8.08 o 
  -2  12   7       53.28       66.65      5.23 o 
  -1  12   7      120.47      127.43      7.43 o 
   0  12   7      121.60      117.37      5.78 o 
   1  12   7        3.50        6.93      3.45 o 
   2  12   7       13.75       14.30      4.78 o 
  -2  13   7       17.40       16.74      5.46 o 
  -1  13   7        1.77        4.27      3.76 o 
   0  13   7       23.81       27.36      5.54 o 
   1  13   7        0.48        5.31      3.59 o 
  -1  14   7        9.54        7.86      4.63 o 
   0  14   7        0.00        7.68      4.94 o 
  -5   0   8        5.35       12.58      6.49 o 
  -4   0   8       95.98      104.27      9.10 o 
  -3   0   8      623.45      622.96     20.58 o 
  -2   0   8     1093.15     1072.43     27.52 o 
  -1   0   8     1098.75     1085.59     24.11 o 
   0   0   8      693.22      666.40     17.22 o 
   1   0   8       20.92       25.07      2.35 o 
   2   0   8        2.09        4.60      1.76 o 
   3   0   8       20.46       32.88      4.87 o 
   4   0   8       22.35       19.90      5.44 o 
  -4   1   8        2.67        1.14      3.12 o 
  -3   1   8      555.78      566.80     13.78 o 
  -2   1   8       93.01       90.24      4.52 o 
  -1   1   8      171.83      176.29      2.91 o 
   0   1   8       15.21       11.90      1.08 o 
   1   1   8      967.14      991.49     11.77 o 
   2   1   8       31.63       36.53      1.92 o 
   3   1   8       47.14       41.58      2.84 o 
   4   1   8        6.69        4.94      3.34 o 
  -4   2   8        7.16       11.38      3.50 o 
  -3   2   8       17.01       14.93      2.79 o 
  -2   2   8       53.23       54.99      4.17 o 
  -1   2   8      163.47      173.29      5.89 o 
   0   2   8        5.48        4.70      0.99 o 
   1   2   8       13.89       13.81      1.36 o 
   2   2   8        0.90        2.51      1.67 o 
   3   2   8        5.40        6.10      2.17 o 
   4   2   8        0.59        3.94      3.47 o 
  -4   3   8       95.79      100.37      6.42 o 
  -3   3   8       26.28       30.47      3.41 o 
  -2   3   8       11.59        7.52      1.74 o 
  -1   3   8       50.32       57.83      2.18 o 
   0   3   8     1471.11     1583.41     16.90 o 
   1   3   8        2.21        0.63      1.40 o 
   2   3   8      151.86      159.27      5.42 o 
   3   3   8       92.58       83.45      7.04 o 
   4   3   8        8.88       13.09      5.34 o 
  -4   4   8       63.77       75.47      5.69 o 
  -3   4   8      306.83      301.05      7.57 o 
  -2   4   8      452.41      426.38     13.18 o 
  -1   4   8      725.71      737.72      9.33 o 
   0   4   8      171.67      161.82      3.66 o 
   1   4   8       84.13       78.05      2.45 o 
   2   4   8        0.26       -1.01      2.57 o 
   3   4   8       15.08       15.92      2.68 o 
   4   4   8        8.24        2.11      3.89 o 
  -4   5   8        1.99       -0.47      2.46 o 
  -3   5   8      103.78       89.39      4.11 o 
  -2   5   8       48.97       44.72      2.27 o 
  -1   5   8       41.11       39.55      1.99 o 
   0   5   8      551.55      600.63     12.39 o 
   1   5   8       24.85       23.57      1.64 o 
   2   5   8       15.15       18.98      2.84 o 
   3   5   8        4.54        0.00      2.21 o 
   4   5   8        0.46        3.31      4.26 o 
  -4   6   8       28.74       25.74      7.22 o 
  -3   6   8       64.60       60.34      4.53 o 
  -2   6   8      212.43      196.66      5.76 o 
  -1   6   8      235.96      241.26      5.10 o 
   0   6   8      165.41      161.00      4.20 o 
   1   6   8       11.04       11.17      2.64 o 
   2   6   8        0.74        3.54      5.70 o 
   3   6   8       12.00       17.31      4.69 o 
   4   6   8        6.86        7.67      4.59 o 
  -4   7   8       64.79       60.20      9.20 o 
  -3   7   8        0.13       -0.95      1.92 o 
  -2   7   8       12.72       15.66      1.97 o 
  -1   7   8        6.50        6.57      2.14 o 
   0   7   8      741.40      737.81     13.10 o 
   1   7   8        0.95        3.21      2.37 o 
   2   7   8      192.20      198.46      8.19 o 
   3   7   8       64.48       62.88      5.86 o 
  -4   8   8       23.37       26.25      6.67 o 
  -3   8   8       27.99       31.57      4.12 o 
  -2   8   8       40.97       46.01      2.91 o 
  -1   8   8       79.12       77.40      3.43 o 
   0   8   8       26.57       27.55      2.62 o 
   1   8   8       28.60       28.52      3.82 o 
   2   8   8        7.16        5.54      4.01 o 
   3   8   8        3.66        6.86      4.18 o 
  -3   9   8        6.09        5.62      3.77 o 
  -2   9   8       10.81        8.58      2.18 o 
  -1   9   8       29.80       29.43      3.92 o 
   0   9   8      769.22      726.12     15.46 o 
   1   9   8      181.72      190.91      7.82 o 
   2   9   8        5.98        5.16      3.72 o 
   3   9   8        0.10        3.10      3.77 o 
  -3  10   8       57.32       55.70      5.43 o 
  -2  10   8       85.11       85.45      4.96 o 
  -1  10   8       76.77       71.36      3.64 o 
   0  10   8      149.62      147.87      5.51 o 
   1  10   8        7.18        4.47      3.15 o 
   2  10   8        2.20        4.70      3.18 o 
   3  10   8        2.45        9.35      4.54 o 
  -3  11   8       21.13       32.80      7.71 o 
  -2  11   8        5.06       11.22      4.68 o 
  -1  11   8       69.51       63.22      4.42 o 
   0  11   8        1.48       -2.08      2.31 o 
   1  11   8      186.24      200.41      9.24 o 
   2  11   8       20.33       20.75      4.78 o 
  -2  12   8        1.41        5.65      4.65 o 
  -1  12   8        2.62        4.11      3.23 o 
   0  12   8       10.56       12.23      3.14 o 
   1  12   8        0.14        4.60      3.43 o 
   2  12   8        8.08        8.46      4.59 o 
  -1  13   8        3.80        5.85      4.75 o 
   0  13   8       15.39       15.17      8.03 o 
   1  13   8        8.29        9.37      4.78 o 
  -4   1   9       71.19       72.30      5.85 o 
  -3   1   9       45.82       53.80      5.70 o 
  -2   1   9       57.32       70.76      8.82 o 
  -1   1   9      204.73      187.58      6.07 o 
   0   1   9      429.57      403.55      5.81 o 
   1   1   9      252.61      247.93      4.69 o 
   2   1   9      262.85      248.42      7.49 o 
   3   1   9       84.19       87.33      5.60 o 
   4   1   9       10.10       12.17      5.71 o 
  -4   2   9      318.31      328.49     12.10 o 
  -3   2   9        3.01        0.02      2.03 o 
  -2   2   9      110.71      103.58      4.74 o 
  -1   2   9      119.26      109.85      2.87 o 
   0   2   9       31.56       32.79      2.21 o 
   1   2   9       13.53       22.40      3.18 o 
   2   2   9       55.72       60.30      3.40 o 
   3   2   9       61.41       64.06      3.86 o 
   4   2   9       31.24       34.07      4.91 o 
  -4   3   9       61.85       61.98      5.71 o 
  -3   3   9      193.58      192.70      7.34 o 
  -2   3   9       50.30       49.21      2.40 o 
  -1   3   9       48.33       45.99      3.42 o 
   0   3   9       13.69       16.43      1.52 o 
   1   3   9       54.14       52.40      3.54 o 
   2   3   9       20.82       24.91      2.74 o 
   3   3   9       56.53       56.47      3.72 o 
   4   3   9        8.99        7.20      3.98 o 
  -4   4   9        9.69        9.76      3.26 o 
  -3   4   9      167.93      162.76      9.46 o 
  -2   4   9       12.14       13.30      2.29 o 
  -1   4   9        6.49       10.25      1.61 o 
   0   4   9       26.35       34.33      1.98 o 
   1   4   9        7.31        9.80      1.51 o 
   2   4   9       54.31       65.71      3.55 o 
   3   4   9        0.15        0.77      2.08 o 
   4   4   9        0.01        2.90      5.53 o 
  -4   5   9        2.08        4.83      3.36 o 
  -3   5   9        8.02        7.14      3.69 o 
  -2   5   9      114.64      111.85      4.56 o 
  -1   5   9      237.73      231.97      5.13 o 
   0   5   9      695.27      650.98      9.76 o 
   1   5   9       47.72       44.47      2.24 o 
   2   5   9      612.22      638.40     13.08 o 
   3   5   9       12.55       12.92      5.33 o 
   4   5   9        2.21        4.54      4.23 o 
  -4   6   9       24.90       28.97      6.24 o 
  -3   6   9       75.53       79.77      5.35 o 
  -2   6   9       24.64       33.64      3.81 o 
  -1   6   9      105.15       93.36      3.23 o 
   0   6   9        9.22        8.90      1.77 o 
   1   6   9      118.63      121.50      5.27 o 
   2   6   9      179.59      176.69      7.60 o 
   3   6   9        5.83       14.22      3.69 o 
  -4   7   9        0.54        8.19      5.85 o 
  -3   7   9       58.02       61.04      4.86 o 
  -2   7   9       63.68       65.13      3.06 o 
  -1   7   9        6.20       10.40      1.91 o 
   0   7   9        0.47        2.89      1.59 o 
   1   7   9      305.93      293.80      7.55 o 
   2   7   9       90.22       98.68     10.80 o 
   3   7   9        3.11        2.95      2.94 o 
  -4   8   9       13.47        4.32      6.35 o 
  -3   8   9       63.14       66.26      6.66 o 
  -2   8   9      109.70      104.08      4.81 o 
  -1   8   9       34.86       34.29      2.69 o 
   0   8   9        2.06        2.22      1.54 o 
   1   8   9       39.94       36.18      4.09 o 
   2   8   9        0.01       -3.10      3.88 o 
   3   8   9       14.61       14.35      4.32 o 
  -3   9   9        0.02       -3.36      3.97 o 
  -2   9   9       45.80       40.83      3.06 o 
  -1   9   9      196.86      207.24      5.97 o 
   0   9   9       96.22      107.97      4.01 o 
   1   9   9      165.81      153.98      6.92 o 
   2   9   9       41.87       49.91      5.44 o 
   3   9   9       15.62       11.45      4.67 o 
  -3  10   9        2.85        1.83      3.93 o 
  -2  10   9       13.12       21.95      3.92 o 
  -1  10   9       29.82       30.28      2.90 o 
   0  10   9        1.31        2.14      3.13 o 
   1  10   9       26.43       29.78      4.28 o 
   2  10   9       39.27       51.03      5.36 o 
  -2  11   9       11.64       20.31      5.07 o 
  -1  11   9        8.59       14.05      3.06 o 
   0  11   9       23.65       27.15      4.88 o 
   1  11   9      148.17      146.49      8.15 o 
   2  11   9        5.36       -0.45      3.31 o 
  -2  12   9       50.69       52.32      9.63 o 
  -1  12   9       37.85       43.77      5.02 o 
   0  12   9       11.15       16.37      4.12 o 
   1  12   9       44.11       43.41      5.50 o 
  -1  13   9       52.14       65.61     12.23 o 
   0  13   9        5.84        8.61      4.93 o 
   1  13   9       66.11       59.47      7.90 o 
  -4   0  10       71.15       70.28      8.93 o 
  -3   0  10       37.80       37.13      5.90 o 
  -2   0  10     2540.49     2515.99     58.93 o 
  -1   0  10       19.72       11.03     10.10 o 
   0   0  10        1.11        2.75      1.63 o 
   1   0  10        4.09        5.01      2.19 o 
   2   0  10      555.79      560.56     13.41 o 
   3   0  10        0.04        0.26      3.41 o 
   4   0  10       27.16       35.50     15.42 o 
  -4   1  10        1.97       10.86      4.31 o 
  -3   1  10      113.71      121.69      6.11 o 
  -2   1  10       44.37       50.55      4.26 o 
  -1   1  10      548.93      519.87     11.25 o 
   0   1  10      295.27      285.25      6.47 o 
   1   1  10      149.80      146.30      4.12 o 
   2   1  10       71.58       67.52      2.93 o 
   3   1  10        0.73       -2.43      2.74 o 
   4   1  10        0.30       -3.09      3.69 o 
  -4   2  10        0.84        3.57      6.15 o 
  -3   2  10      162.32      158.25      6.63 o 
  -2   2  10      170.49      169.65      6.66 o 
  -1   2  10      148.42      142.12      3.69 o 
   0   2  10       40.42       44.16      2.68 o 
   1   2  10       67.09       67.18      2.64 o 
   2   2  10       34.64       37.62      4.80 o 
   3   2  10       18.24       17.48      3.57 o 
   4   2  10        2.05        9.96      7.59 o 
  -4   3  10       19.04       24.37      4.54 o 
  -3   3  10       83.55       86.27      5.57 o 
  -2   3  10      421.38      418.75     13.23 o 
  -1   3  10      564.94      534.30      9.38 o 
   0   3  10      604.04      577.40      8.55 o 
   1   3  10      304.66      293.75      6.99 o 
   2   3  10       56.55       56.21      4.51 o 
   3   3  10        0.72        3.00      2.21 o 
   4   3  10        0.37        9.74      7.68 o 
  -4   4  10       11.64       19.76      4.37 o 
  -3   4  10       57.71       64.64      5.02 o 
  -2   4  10      435.61      428.46     11.64 o 
  -1   4  10       35.19       36.32      3.28 o 
   0   4  10        1.38        3.96      1.48 o 
   1   4  10      292.82      308.76      6.16 o 
   2   4  10       92.32      102.32      4.67 o 
   3   4  10        3.98        4.92      3.23 o 
   4   4  10       23.25       21.30      5.52 o 
  -4   5  10        2.01       -0.16      3.55 o 
  -3   5  10        4.65        0.10      2.50 o 
  -2   5  10        1.24        3.03      1.71 o 
  -1   5  10        8.02       14.10      2.16 o 
   0   5  10       29.84       30.08      2.02 o 
   1   5  10       11.83       14.03      2.26 o 
   2   5  10       27.54       34.24      3.10 o 
   3   5  10        2.83        2.37      3.52 o 
  -4   6  10       13.76       17.63      5.28 o 
  -3   6  10      148.19      141.80      7.34 o 
  -2   6  10       35.40       29.82      3.63 o 
  -1   6  10       99.87       90.88      3.29 o 
   0   6  10       24.73       25.45      2.24 o 
   1   6  10        7.06        7.86      1.67 o 
   2   6  10        0.90        2.23      2.76 o 
   3   6  10       38.08       42.83      5.26 o 
  -4   7  10       17.68       24.34     11.36 o 
  -3   7  10       47.85       44.63      5.54 o 
  -2   7  10      234.81      228.28      6.97 o 
  -1   7  10      240.98      241.12      5.80 o 
   0   7  10      189.90      180.90      4.88 o 
   1   7  10      249.76      234.72      6.74 o 
   2   7  10       13.42       23.09      4.24 o 
   3   7  10        9.76       16.31      4.34 o 
  -3   8  10       92.81       91.81      7.46 o 
  -2   8  10        0.31       -1.83      2.85 o 
  -1   8  10       14.53       19.76      2.28 o 
   0   8  10        0.52        0.58      1.68 o 
   1   8  10      316.97      294.89     10.04 o 
   2   8  10        0.57        3.94      3.86 o 
   3   8  10        0.57       -2.74      3.49 o 
  -3   9  10        5.32        8.56      4.65 o 
  -2   9  10       12.02       11.17      2.88 o 
  -1   9  10       34.65       38.20      3.44 o 
   0   9  10       17.49       12.94      3.36 o 
   1   9  10        0.89       -2.88      2.88 o 
   2   9  10        0.56        2.83      3.26 o 
   3   9  10        0.42        3.13      4.18 o 
  -3  10  10        1.82        2.21      5.19 o 
  -2  10  10       53.06       54.41      8.12 o 
  -1  10  10        0.01       -2.22      2.55 o 
   0  10  10        9.95       12.81      3.16 o 
   1  10  10       42.07       44.46      5.19 o 
   2  10  10       40.31       47.09      5.42 o 
  -2  11  10       23.08       24.24      4.51 o 
  -1  11  10       60.52       68.02      6.20 o 
   0  11  10       18.27       23.53      4.34 o 
   1  11  10       51.15       54.26      5.90 o 
   2  11  10        6.42        8.23      4.45 o 
  -2  12  10       32.01       27.67      8.15 o 
  -1  12  10       29.72       30.35      6.14 o 
   0  12  10        6.60        4.11      3.39 o 
   1  12  10        2.54        4.45      3.86 o 
   0  13  10       40.37       38.23      9.37 o 
  -4   1  11       25.74       30.20      5.07 o 
  -3   1  11      171.63      171.32      7.60 o 
  -2   1  11      111.10      110.79      5.35 o 
  -1   1  11       63.06       56.29      3.81 o 
   0   1  11      115.69      119.78      3.16 o 
   1   1  11       19.15       19.44      2.05 o 
   2   1  11        3.14        5.85      2.07 o 
   3   1  11        0.87        0.43      2.43 o 
   4   1  11        3.46        8.88      5.30 o 
  -4   2  11       45.12       51.86      5.54 o 
  -3   2  11      380.78      377.34     11.95 o 
  -2   2  11       15.65       22.23      3.44 o 
  -1   2  11      355.15      356.48      9.62 o 
   0   2  11       50.43       50.24      2.98 o 
   1   2  11      222.94      222.12      5.18 o 
   2   2  11      112.26      109.45      4.76 o 
   3   2  11       22.19       24.23      4.06 o 
   4   2  11       58.24       57.06      7.88 o 
  -4   3  11        4.59        2.01      3.89 o 
  -3   3  11      131.51      152.56      9.93 o 
  -2   3  11       20.83       26.04      3.72 o 
  -1   3  11       16.03       22.22      2.39 o 
   0   3  11       63.04       57.29      2.58 o 
   1   3  11       12.17       14.65      1.74 o 
   2   3  11        0.20        3.11      1.99 o 
   3   3  11        0.14       -0.29      2.58 o 
  -4   4  11       30.99       30.30      4.99 o 
  -3   4  11        0.10        8.49      3.37 o 
  -2   4  11       89.64       81.96      4.94 o 
  -1   4  11       29.64       22.42      2.23 o 
   0   4  11       50.98       52.93      2.60 o 
   1   4  11      137.79      119.54      4.24 o 
   2   4  11        0.17        0.50      2.05 o 
   3   4  11      117.62      114.09      6.25 o 
  -4   5  11       41.23       38.31      5.39 o 
  -3   5  11       49.63       58.02      5.02 o 
  -2   5  11      217.92      216.02      8.17 o 
  -1   5  11      123.57      121.38      4.51 o 
   0   5  11      134.99      125.44      3.89 o 
   1   5  11       19.42       19.17      2.12 o 
   2   5  11       20.70       23.96      3.14 o 
   3   5  11       12.99       17.49      3.94 o 
  -4   6  11       12.94        7.45      4.95 o 
  -3   6  11       36.90       45.02      4.95 o 
  -2   6  11        8.38       21.44      5.51 o 
  -1   6  11      146.20      145.10      5.24 o 
   0   6  11       34.84       38.95      2.65 o 
   1   6  11      199.68      194.73      6.42 o 
   2   6  11       44.47       41.95      4.56 o 
   3   6  11      159.14      149.00      9.29 o 
  -3   7  11        2.20        3.06      3.53 o 
  -2   7  11        7.82        5.84      2.37 o 
  -1   7  11        3.96        2.68      1.96 o 
   0   7  11        6.70        8.67      3.83 o 
   1   7  11        0.28       -0.21      2.61 o 
   2   7  11        9.98       21.37      4.30 o 
   3   7  11        4.37       -0.27      3.19 o 
  -3   8  11        5.81       12.17      5.04 o 
  -2   8  11       48.26       38.98      5.43 o 
  -1   8  11       14.60       11.13      2.08 o 
   0   8  11       68.08       69.32      5.20 o 
   1   8  11       28.06       34.82      4.41 o 
   2   8  11      171.21      167.47      8.89 o 
   3   8  11        1.65        4.75      4.38 o 
  -3   9  11       37.18       44.49      6.89 o 
  -2   9  11       60.71       60.26      5.26 o 
  -1   9  11      129.96      126.52      4.89 o 
   0   9  11       89.34       77.18      4.30 o 
   1   9  11       24.59       28.79      4.35 o 
   2   9  11        1.35        0.56      4.19 o 
  -2  10  11        5.68        7.45      4.39 o 
  -1  10  11       56.39       56.72      4.82 o 
   0  10  11        4.59        2.96      2.70 o 
   1  10  11       16.91       19.34      4.15 o 
   2  10  11       10.64       12.44      4.45 o 
  -2  11  11       10.96        6.89      5.80 o 
  -1  11  11        7.88        7.67      4.09 o 
   0  11  11        3.86        1.94      3.01 o 
   1  11  11        3.80        8.11      4.05 o 
  -1  12  11        8.09        8.45      4.90 o 
   0  12  11       35.32       31.65      5.25 o 
   1  12  11        2.59        1.18      3.74 o 
  -4   0  12        0.76       -3.53      4.77 o 
  -3   0  12        0.20       -4.47      4.47 o 
  -2   0  12      619.08      603.36     21.19 o 
  -1   0  12        4.55       11.13      4.34 o 
   0   0  12      664.33      626.89     13.60 o 
   1   0  12      325.79      309.41      9.55 o 
   2   0  12      100.10      101.72      5.22 o 
   3   0  12       96.95       95.95      9.54 o 
  -4   1  12       17.47       28.51      5.95 o 
  -3   1  12       98.38      104.06      8.35 o 
  -2   1  12      108.95      106.01      5.43 o 
  -1   1  12     1235.11     1231.36     24.14 o 
   0   1  12        0.01        5.35      2.65 o 
   1   1  12        0.16       -1.51      1.70 o 
   2   1  12        5.57        4.66      2.15 o 
   3   1  12       46.41       55.04      5.50 o 
  -4   2  12        1.35       -0.88      3.01 o 
  -3   2  12        6.56       15.06      4.91 o 
  -2   2  12       15.64       21.70      3.33 o 
  -1   2  12      214.52      192.15      7.22 o 
   0   2  12        0.03        3.24      1.52 o 
   1   2  12       19.04       20.22      2.40 o 
   2   2  12       11.97       12.49      3.17 o 
   3   2  12        0.02        0.32      2.67 o 
  -4   3  12        9.19       15.34      6.48 o 
  -3   3  12       46.46       42.52      8.60 o 
  -2   3  12      212.11      197.59      7.45 o 
  -1   3  12      143.51      136.99      6.13 o 
   0   3  12      265.61      261.15      5.53 o 
   1   3  12        8.37        8.65      1.75 o 
   2   3  12       12.54       14.31      3.45 o 
   3   3  12       11.19       22.33      4.04 o 
  -4   4  12        0.31       -1.68      3.41 o 
  -3   4  12        9.76       22.57      4.14 o 
  -2   4  12      129.22      132.72      8.29 o 
  -1   4  12       56.58       62.67      3.38 o 
   0   4  12      141.44      132.89      3.96 o 
   1   4  12      226.59      212.06      5.45 o 
   2   4  12       85.17       88.78      4.95 o 
   3   4  12       59.18       54.82      6.43 o 
  -4   5  12        0.87        2.28      3.61 o 
  -3   5  12        8.64       10.60      3.58 o 
  -2   5  12       33.38       27.62      4.09 o 
  -1   5  12      162.23      144.63      5.05 o 
   0   5  12        0.41        0.65      1.40 o 
   1   5  12        7.03        8.00      3.10 o 
   2   5  12        2.53        5.16      3.66 o 
   3   5  12       11.62       15.37      5.21 o 
  -3   6  12        6.12       11.56      4.61 o 
  -2   6  12        0.00       -2.31      2.90 o 
  -1   6  12      281.20      245.30      7.07 o 
   0   6  12       79.75       76.79      4.39 o 
   1   6  12       33.75       34.94      3.19 o 
   2   6  12       48.45       51.17      5.18 o 
   3   6  12        0.08        5.23      3.73 o 
  -3   7  12       43.88       45.48      5.31 o 
  -2   7  12      302.12      269.99     10.31 o 
  -1   7  12       11.63       14.48      2.81 o 
   0   7  12      113.48      119.27      4.25 o 
   1   7  12        3.13        0.48      1.80 o 
   2   7  12       17.98       22.96      4.50 o 
   3   7  12        4.36        4.78      4.61 o 
  -3   8  12       18.71       11.19      5.11 o 
  -2   8  12        0.92        4.41      3.73 o 
  -1   8  12       54.15       54.89      4.23 o 
   0   8  12        1.92        4.91      1.97 o 
   1   8  12       26.67       32.02      4.59 o 
   2   8  12       45.97       49.33      6.51 o 
  -3   9  12       10.25        6.86      5.11 o 
  -2   9  12        0.17        6.73      5.08 o 
  -1   9  12       30.93       28.53      3.63 o 
   0   9  12        5.93       12.10      2.72 o 
   1   9  12        4.72       14.76      3.86 o 
   2   9  12       13.78       20.82      5.76 o 
  -2  10  12       28.90       38.57      6.13 o 
  -1  10  12       21.17       26.05      4.19 o 
   0  10  12      140.90      146.54      7.75 o 
   1  10  12       18.21       16.43      4.28 o 
   2  10  12       16.51       22.05      5.48 o 
  -1  11  12       79.40       80.07      7.67 o 
   0  11  12        2.93        0.02      3.40 o 
   1  11  12        1.39        8.44      4.38 o 
   0  12  12        7.08       14.55      7.25 o 
  -4   1  13       57.92       64.04      6.35 o 
  -3   1  13      137.81      141.72      7.60 o 
  -2   1  13      260.82      279.71     11.19 o 
  -1   1  13      101.05      103.89      6.24 o 
   0   1  13      143.18      139.58      6.69 o 
   1   1  13        2.14        3.33      1.77 o 
   2   1  13       35.32       36.66      3.35 o 
   3   1  13       24.37       25.85      4.99 o 
  -4   2  13        5.89       10.66      4.57 o 
  -3   2  13       30.69       43.06      5.13 o 
  -2   2  13      141.16      144.60      6.59 o 
  -1   2  13      197.41      203.11      7.63 o 
   0   2  13      193.50      188.78      5.56 o 
   1   2  13      122.72      124.37      4.23 o 
   2   2  13       31.23       29.69      3.36 o 
   3   2  13        4.32       14.75      4.37 o 
  -4   3  13        4.55        6.15      4.36 o 
  -3   3  13       30.94       36.83      4.97 o 
  -2   3  13       88.56       80.38      5.65 o 
  -1   3  13       31.33       34.22      6.68 o 
   0   3  13      338.39      329.18     10.45 o 
   1   3  13       10.37       14.02      2.11 o 
   2   3  13        3.41        7.61      2.86 o 
   3   3  13       23.43       20.23      5.23 o 
  -3   4  13       12.09       18.64      4.01 o 
  -2   4  13        0.44       -1.57      3.17 o 
  -1   4  13       21.41       27.68      3.60 o 
   0   4  13        8.65       14.10      1.84 o 
   1   4  13       13.20       15.24      2.85 o 
   2   4  13        8.49        5.00      2.69 o 
   3   4  13        0.21        9.80      6.71 o 
  -3   5  13      109.37       96.78      6.80 o 
  -2   5  13      156.59      162.92      7.59 o 
  -1   5  13       21.08       29.26      3.79 o 
   0   5  13        3.32        6.92      1.97 o 
   1   5  13       52.05       56.74      3.98 o 
   2   5  13       71.55       71.56      4.84 o 
   3   5  13        2.53       -1.05      4.02 o 
  -3   6  13       29.05       39.35      5.59 o 
  -2   6  13       27.46       30.53      4.51 o 
  -1   6  13      143.79      138.89      6.66 o 
   0   6  13       78.01       74.05      3.51 o 
   1   6  13       70.15       72.76      4.31 o 
   2   6  13       17.82       28.71      4.51 o 
   3   6  13        0.69        3.00      7.16 o 
  -3   7  13        4.06        1.35      3.71 o 
  -2   7  13        1.18       -0.26      2.88 o 
  -1   7  13       14.52       18.53      3.09 o 
   0   7  13       65.67       61.30      3.47 o 
   1   7  13        0.02       -1.38      2.67 o 
   2   7  13        2.63        4.47      4.42 o 
  -3   8  13        4.84       18.43      5.88 o 
  -2   8  13       20.88       24.57      4.53 o 
  -1   8  13       12.95       22.92      3.36 o 
   0   8  13       50.30       53.39      4.95 o 
   1   8  13       20.98       18.30      4.00 o 
   2   8  13       15.35       26.32      5.29 o 
  -2   9  13       15.72       24.67      4.85 o 
  -1   9  13        8.39        4.97      3.12 o 
   0   9  13        0.73        4.26      4.46 o 
   1   9  13        5.50        3.52      3.22 o 
   2   9  13       15.32       12.78      4.71 o 
  -2  10  13        9.41        8.03      4.97 o 
  -1  10  13        9.11       13.00      5.18 o 
   0  10  13       31.59       40.30      5.99 o 
   1  10  13        6.99        4.05      3.95 o 
  -1  11  13        4.03       -3.08      8.08 o 
   0  11  13       32.25       32.58      6.16 o 
  -3   0  14       51.37       47.92      7.18 o 
  -2   0  14      197.73      195.62     11.49 o 
  -1   0  14        0.44        0.06      3.37 o 
   0   0  14      668.12      625.43     28.51 o 
   1   0  14       67.05       74.96      5.22 o 
   2   0  14        2.81        0.84      6.12 o 
   3   0  14        3.47        7.97      5.86 o 
  -3   1  14        6.72       11.06      3.96 o 
  -2   1  14        2.99        2.20      3.43 o 
  -1   1  14      361.45      362.82     11.09 o 
   0   1  14       73.12       73.03      3.67 o 
   1   1  14       61.65       62.60      3.46 o 
   2   1  14       38.43       46.91      4.84 o 
   3   1  14        4.18        7.51      4.20 o 
  -3   2  14        2.79        9.29      4.42 o 
  -2   2  14        0.07       -2.90      2.90 o 
  -1   2  14      108.71      121.48      8.50 o 
   0   2  14       12.85       16.44      2.37 o 
   1   2  14       30.86       35.79      2.83 o 
   2   2  14        1.67        1.90      2.45 o 
   3   2  14        0.70       -2.70      3.59 o 
  -3   3  14        0.15        6.08      3.79 o 
  -2   3  14        0.21       -0.24      4.44 o 
  -1   3  14       29.67       30.87      4.12 o 
   0   3  14      122.27      110.73      4.70 o 
   1   3  14       12.60       15.67      2.58 o 
   2   3  14       72.98       79.68      5.70 o 
   3   3  14       17.83       17.17      5.86 o 
  -3   4  14       14.38       14.99      4.42 o 
  -2   4  14      102.26      103.23      6.19 o 
  -1   4  14       77.84       80.79      5.34 o 
   0   4  14      136.72      127.80      5.10 o 
   1   4  14      102.39      114.25      7.99 o 
   2   4  14        0.40       -0.49      2.42 o 
   3   4  14        0.03       -2.16      4.95 o 
  -3   5  14       17.12       21.44      4.62 o 
  -2   5  14        0.70        7.81      6.41 o 
  -1   5  14       80.30       67.84      5.40 o 
   0   5  14       31.35       30.08      3.59 o 
   1   5  14        4.19        8.55      2.70 o 
   2   5  14       13.45       13.12      3.87 o 
  -3   6  14        1.01       -1.63      3.58 o 
  -2   6  14       17.31       19.23      4.33 o 
  -1   6  14      163.24      145.96      7.44 o 
   0   6  14       11.86       16.18      2.82 o 
   1   6  14       26.44       31.63      3.51 o 
   2   6  14        7.68        8.95      4.45 o 
  -3   7  14        4.99        1.59      3.77 o 
  -2   7  14        2.34       -0.81      3.16 o 
  -1   7  14        1.92        4.51      3.08 o 
   0   7  14      141.25      125.06      5.52 o 
   1   7  14       12.17       19.78      4.13 o 
   2   7  14       30.46       38.90      5.66 o 
  -2   8  14       30.40       34.67      5.28 o 
  -1   8  14       73.38       74.05      5.86 o 
   0   8  14        1.81        3.38      3.08 o 
   1   8  14       28.59       34.45      4.79 o 
   2   8  14        0.14        4.26      4.20 o 
  -2   9  14        4.15        2.58      3.70 o 
  -1   9  14        2.53        2.69      3.75 o 
   0   9  14        4.73        5.19      3.86 o 
   1   9  14       67.52       64.22      7.56 o 
  -1  10  14       30.67       21.83     10.62 o 
   0  10  14       75.56       65.24      9.02 o 
  -3   1  15        1.30        0.56      3.44 o 
  -2   1  15        1.36        7.48      5.06 o 
  -1   1  15       26.90       28.67      4.32 o 
   0   1  15       20.16       25.19      3.95 o 
   1   1  15      102.81       99.15      4.62 o 
   2   1  15       25.78       25.39      4.30 o 
  -3   2  15       75.51       89.88      6.86 o 
  -2   2  15      332.32      340.61     12.09 o 
  -1   2  15      188.33      192.96      8.41 o 
   0   2  15      307.89      311.00     10.38 o 
   1   2  15      113.97      115.57      4.66 o 
   2   2  15        2.84        3.72      3.34 o 
  -3   3  15        2.84        3.56      3.46 o 
  -2   3  15        1.33       -3.19      3.35 o 
  -1   3  15       24.63       28.43      4.07 o 
   0   3  15        0.40        4.74      2.89 o 
   1   3  15       98.95       98.88      5.00 o 
   2   3  15        4.50        6.26      3.08 o 
  -3   4  15       64.77       57.05      5.71 o 
  -2   4  15       34.96       38.91      4.66 o 
  -1   4  15       56.75       54.72      5.90 o 
   0   4  15        7.57        6.74      5.26 o 
   1   4  15      115.69      119.65      5.85 o 
   2   4  15       21.82       19.96      4.53 o 
  -3   5  15        0.25       -0.17      2.98 o 
  -2   5  15       18.77       23.97      4.62 o 
  -1   5  15        6.73       10.71      5.09 o 
   0   5  15       90.87       80.38      5.64 o 
   1   5  15       24.19       28.63      3.49 o 
   2   5  15       53.04       55.71      5.94 o 
  -2   6  15       89.99       99.69      6.66 o 
  -1   6  15       65.03       69.11      6.62 o 
   0   6  15        9.50       18.85      6.16 o 
   1   6  15        0.36        6.37      2.69 o 
   2   6  15       13.09       18.53      4.98 o 
  -2   7  15        0.03        6.29      5.52 o 
  -1   7  15        0.03        1.13      3.08 o 
   0   7  15        5.92       12.91      4.83 o 
   1   7  15        1.29        7.76      5.00 o 
  -2   8  15       41.94       37.67      5.41 o 
  -1   8  15       35.95       41.41      5.13 o 
   0   8  15        9.78       21.11      6.48 o 
   1   8  15        8.64       10.17      7.04 o 
  -1   9  15       14.57       24.27      6.88 o 
   0   9  15       18.88       22.21     13.39 o 
  -3   0  16       50.47       51.68      7.91 o 
  -2   0  16       91.13       97.13      9.69 o 
  -1   0  16        0.82       -0.27      7.02 o 
   0   0  16      156.99      150.71     10.74 o 
   1   0  16        5.05        3.17      3.09 o 
   2   0  16        2.84       -1.65      4.28 o 
  -3   1  16        0.24        0.60      3.05 o 
  -2   1  16       27.10       29.87      4.84 o 
  -1   1  16       53.27       45.30      6.37 o 
   0   1  16       13.13       17.94      3.93 o 
   1   1  16       61.75       68.72      4.66 o 
   2   1  16        9.29        9.46      4.06 o 
  -3   2  16       53.87       51.82      6.01 o 
  -2   2  16       10.31       25.97      4.72 o 
  -1   2  16        2.16        8.93      4.51 o 
   0   2  16       21.60       16.98      3.89 o 
   1   2  16       30.34       25.83      3.93 o 
   2   2  16        0.00        1.66      3.37 o 
  -3   3  16        7.07       12.55      4.39 o 
  -2   3  16        6.33        9.19      4.23 o 
  -1   3  16       51.57       53.64      5.49 o 
   0   3  16      122.66      130.32      7.09 o 
   1   3  16       42.15       40.70      4.58 o 
   2   3  16       34.15       34.82      4.98 o 
  -2   4  16        0.02        2.30      3.56 o 
  -1   4  16        5.09        6.41      3.61 o 
   0   4  16       23.15       20.49      4.03 o 
   1   4  16       11.99       12.36      3.72 o 
   2   4  16        1.72       -0.26      3.24 o 
  -2   5  16       12.22        7.22      3.75 o 
  -1   5  16       11.09       17.45      4.19 o 
   0   5  16        2.02        7.15      3.29 o 
   1   5  16        0.77        4.38      3.17 o 
   2   5  16        1.97        1.43      7.78 o 
  -2   6  16       10.70        8.47      4.04 o 
  -1   6  16        2.53        6.86      3.44 o 
   0   6  16       21.07       18.45      4.98 o 
   1   6  16       19.79       19.52     11.46 o 
  -2   7  16        5.85        4.17      4.18 o 
  -1   7  16       42.03       42.67      5.58 o 
   0   7  16       92.73      102.59     10.37 o 
   1   7  16       32.20       37.16      7.72 o 
  -1   8  16        0.65       -4.56      4.56 o 
   0   8  16        2.70        6.61      6.50 o 
  -2   1  17       44.76       44.05      5.49 o 
  -1   1  17      151.60      148.00      8.01 o 
   0   1  17       58.72       66.41      5.76 o 
   1   1  17       69.64       67.89      6.71 o 
   2   1  17        1.71        5.19      6.23 o 
  -2   2  17        3.23        4.29      3.63 o 
  -1   2  17       11.07       10.06      3.88 o 
   0   2  17       15.88       20.27      4.17 o 
   1   2  17        2.30        0.82      3.59 o 
  -2   3  17        1.54        6.05      3.90 o 
  -1   3  17       36.38       40.89      5.37 o 
   0   3  17        5.56        2.17      2.97 o 
   1   3  17       68.36       64.64      6.91 o 
  -2   4  17        5.32        6.91      4.01 o 
  -1   4  17        1.52        6.04      4.58 o 
   0   4  17        2.08        4.05      3.47 o 
   1   4  17       35.14       40.56      6.44 o 
  -2   5  17       67.72       60.22      6.55 o 
  -1   5  17      165.66      162.35      9.11 o 
   0   5  17       75.92       81.74      8.08 o 
   1   5  17        4.41       12.55     13.97 o 
  -1   6  17        2.54        0.83      3.35 o 
   0   6  17        1.96       -0.14      5.55 o 
   1   6  17       16.94       22.05     10.74 o 
  -1   7  17        2.77        3.87      4.56 o 
   0   7  17        1.86        1.03      4.70 o 
  -2   0  18        0.62        0.30      6.57 o 
  -1   0  18        4.40        6.25      6.29 o 
   0   0  18       62.06       57.11      9.43 o 
   1   0  18       39.17       37.56     12.17 o 
  -2   1  18        3.66       10.36      4.59 o 
  -1   1  18      114.81      122.07      7.85 o 
   0   1  18        1.55        5.86      3.78 o 
   1   1  18        4.52       -1.13      9.82 o 
  -2   2  18        2.25        1.21      3.82 o 
  -1   2  18        0.19        0.62      3.15 o 
   0   2  18        0.16       -0.70      3.21 o 
   1   2  18        4.42       -2.11      5.63 o 
  -2   3  18      220.48      261.93     17.69 o 
  -1   3  18        2.26       10.18      4.47 o 
   0   3  18        9.82        3.51      5.12 o 
   1   3  18        2.00       -0.24      3.43 o 
  -1   4  18       11.12       12.59      4.67 o 
   0   4  18       28.21       38.26      6.86 o 
  -1   5  18        2.14        2.47      3.82 o 
   0   5  18        0.73        8.69     16.55 o 
  -1   1  19        0.05        3.10      3.90 o 
   0   1  19        5.74       15.06      5.45 o 
  -1   2  19       37.15       52.37      8.97 o 
   0   2  19       65.39       68.04      8.23 o 
                                                 
